# Supplementary material for: Identification of Tick-Borne Pathogens and Genotyping of Coxiella burnetii in Rhipicephalus microplus in Yunnan Province, China
Source: Front Microbiol. 2021 Sep 21;12:736484. doi: 10.3389/fmicb.2021.736484 (PMC8491607; doi:10.3389/fmicb.2021.736484)
Supplement: Supplementary file 1 [file Table_1.XLSX]

## Sheet: Sheet1
Pooling strategy for metagenomic sequencing
Sample	InsertSize(bp)	SeqStrategy	RawData	CleanData	Clean_Q20	Clean_GC(%)	NonHostData
1	350	(150:150)	6242.72	6242.61	97.06	45.21	6217.66
2	350	(150:150)	6166.56	6166.45	96.61	51.25	6110.06
3	350	(150:150)	6430.85	6270.6	96.73	46.7	5025.32
4	350	(150:150)	6636.73	6460.29	96.87	50.8	4855.82
5	350	(150:150)	6822.54	6538.62	96.78	45.74	4642.18
6	350	(150:150)	6655.71	6493.83	96.79	48.89	5868.08
7	350	(150:150)	6351.47	6104.5	96.62	48.51	5005.3
8	350	(150:150)	6294.6	6135.11	97.16	48.77	5304.54
9	350	(150:150)	6597.19	6473.81	96.81	48.41	5774.1
10	350	(150:150)	6887.43	6679.01	96.71	48.48	5219.16
11	350	(150:150)	6588.8	6467.75	96.71	48.7	5801.22
12	350	(150:150)	6815.56	6688.77	96.57	49.61	5727.58
13	350	(150:150)	6508.88	5540.22	97.2	48.62	2018.78
14	350	(150:150)	7273.85	6215.48	97.34	48.4	6135.18
15	350	(150:150)	6414.68	5313.05	96.89	47.8	1465.44
