# Supplementary material for: Identification of Tick-Borne Pathogens and Genotyping of Coxiella burnetii in Rhipicephalus microplus in Yunnan Province, China
Source: Front Microbiol. 2021 Sep 21;12:736484. doi: 10.3389/fmicb.2021.736484 (PMC8491607; doi:10.3389/fmicb.2021.736484)
Supplement: Supplementary file 2 [file Table_2.XLS]

Number of genes matched to reference genomes in individual pooled DNA sample using mNGS
Taxonomy	1	2	3	4	5	6	7	8	9	10	11	12	13	14	15
Others	12470	11200	12271	13430	11284	25630	21827	26651	15557	22378	24181	23182	12408	28975	17901
f__Pseudomonadaceae;g__Pseudomonas	478	1663	9337	12807	9662	279	127	139	14	96	227	94	16	275	70
f__Enterobacteriaceae;g__Enterobacter	233	66	38	193	37	6062	4835	6006	830	5193	5951	5725	461	6029	4211
f__Erwiniaceae;g__Pantoea	480	946	3502	4630	4136	286	116	312	16	231	342	320	18	307	66
f__Moraxellaceae;g__Psychrobacter	2445	2870	1609	1689	488	1497	58	1251	2722	2396	1633	2895	1975	2792	427
f__Rickettsiaceae;g__Rickettsia	1573	1763	2426	2343	2411	2376	2439	2393	1989	2196	2419	2257	1419	2185	1661
f__Moraxellaceae;g__Acinetobacter	1190	1318	1119	1531	503	2180	2005	1997	1306	2022	1980	1691	1348	2111	1654
f__Enterobacteriaceae;g__Klebsiella	35	5	11	25	9	875	491	1113	24	679	941	536	11	925	312
f__Anaplasmataceae;g__Anaplasma	1004	1001	1006	1003	999	1001	1000	1004	1003	1003	1002	1001	998	1006	991
f__Enterobacteriaceae;g__Lelliottia	6	7	2	10	3	561	60	435	8	70	406	394	5	503	63
f__Enterobacteriaceae;g__Escherichia	86	28	35	42	29	134	104	189	59	92	103	116	46	351	107
f__Glomeraceae;g__Rhizophagus	332	332	333	333	333	332	333	333	333	333	333	333	330	333	329
f__Staphylococcaceae;g__Staphylococcus	5	5	8	1	0	179	133	177	191	162	158	134	143	220	48
f__Anaplasmataceae;g__Ehrlichia	203	200	203	202	203	203	202	202	203	203	203	203	202	203	201
f__Yersiniaceae;g__Rahnella	0	16	39	199	20	18	7	22	1	14	19	11	0	20	5
f__Enterobacteriaceae;g__Raoultella	3	1	1	4	2	172	168	165	1	158	175	166	0	175	126
f__Unclassified;g__Candidatus Entotheonella	114	114	114	113	113	114	114	114	114	114	113	114	113	114	114
f__Mucoraceae;g__Parasitella	3	3	3	3	3	18	16	81	71	79	61	78	70	87	49
f__Enterobacteriaceae;g__Leclercia	0	0	0	2	0	58	31	39	14	21	45	45	11	81	25
f__Rhizopodaceae;g__Rhizopus	10	10	10	9	10	17	16	74	71	74	59	71	67	78	48
f__Enterobacteriaceae;g__Citrobacter	2	0	2	1	1	65	45	62	21	45	58	58	9	61	35
f__Enterobacteriaceae;g__Salmonella	3	1	2	4	2	53	31	52	7	38	48	42	3	52	28
f__Anaplasmataceae;g__Wolbachia	52	52	52	52	52	52	52	52	52	52	52	52	52	52	52
f__Enterocytozoonidae;g__Enterospora	47	47	47	47	47	47	47	47	47	47	47	47	47	47	47
f__Flavobacteriaceae;g__Flavobacterium	43	43	43	43	43	43	43	43	43	44	45	45	43	44	45
f__Phycomycetaceae;g__Phycomyces	8	9	9	9	9	9	9	36	39	36	31	39	38	40	29
f__Yersiniaceae;g__Serratia	0	1	1	2	2	36	23	34	3	28	35	25	1	33	21
f__Mucoraceae;g__Mucor	3	3	3	3	3	22	19	29	19	28	23	28	18	34	18
f__Aeromonadaceae;g__Aeromonas	31	31	31	31	31	32	33	33	31	33	33	33	31	33	33
f__Unclassified;g__Epulopiscium	26	25	26	25	26	25	26	26	25	26	25	26	25	26	26
f__Nosematidae;g__Nosema	24	24	24	24	24	24	24	24	24	24	24	24	24	24	24
f__Erwiniaceae;g__Erwinia	2	2	3	4	3	22	19	22	4	19	22	20	3	23	14
f__Yersiniaceae;g__Yersinia	1	0	1	4	0	23	15	19	1	12	20	20	0	20	13
f__Choanephoraceae;g__Choanephora	4	4	4	4	4	5	5	23	22	23	18	22	20	23	13
f__Enterobacteriaceae;g__Cronobacter	0	0	0	0	0	20	13	21	10	12	17	16	4	22	10
f__Retroviridae;g__Betaretrovirus	21	21	21	20	19	21	20	21	20	21	20	19	20	21	19
f__Chlamydiaceae;g__Chlamydia	20	18	18	18	18	18	19	20	18	18	20	18	18	18	18
f__Pucciniaceae;g__Puccinia	15	14	15	15	15	16	16	20	20	20	20	20	20	20	20
f__Enterobacteriaceae;g__Shigella	9	9	9	9	7	13	11	14	7	11	13	10	8	19	7
f__Polyporaceae;g__Trametes	17	17	17	17	17	17	18	18	18	17	18	18	18	18	17
f__Bacillaceae;g__Bacillus	14	15	13	13	9	16	15	17	13	14	14	12	10	14	10
f__Enterobacteriaceae;g__Pluralibacter	0	0	0	0	0	15	11	11	0	10	15	14	0	16	9
f__Enterobacteriaceae;g__Gibbsiella	0	1	0	1	1	15	15	15	0	14	15	15	0	15	11
f__Cytophagaceae;g__Candidatus Nephrothrix	14	13	13	14	14	14	14	14	14	14	14	14	14	14	12
f__Enterobacteriaceae;g__Kluyvera	0	0	0	0	0	13	10	11	0	9	12	12	0	14	9
f__Pectobacteriaceae;g__Pectobacterium	0	0	1	3	4	13	11	14	2	11	12	10	0	13	6
f__Tremellaceae;g__Tremella	0	0	0	0	0	0	9	11	14	11	12	10	13	14	5
f__Enterococcaceae;g__Enterococcus	11	11	11	11	8	13	10	11	10	11	10	11	10	10	9
f__Enterobacteriaceae;g__Buttiauxella	0	0	0	0	0	13	4	11	0	9	10	8	0	10	2
f__Vibrionaceae;g__Vibrio	8	8	10	10	10	9	9	11	11	11	12	12	10	13	9
f__Lichtheimiaceae;g__Lichtheimia	11	11	11	11	11	11	11	12	13	13	13	13	12	13	12
f__Basidiobolaceae;g__Basidiobolus	9	10	11	11	11	10	11	12	12	12	12	12	10	12	11
f__Pectobacteriaceae;g__Dickeya	0	0	0	0	0	9	9	10	2	9	10	10	2	11	8
f__Legeriomycetaceae;g__Smittium	11	11	11	11	11	11	11	11	11	11	11	11	11	11	11
f__Hafniaceae;g__Hafnia	0	0	0	0	0	10	4	9	0	5	8	6	0	10	1
f__Retroviridae;g__Alpharetrovirus	9	10	10	10	9	10	10	10	10	10	10	10	10	10	9
f__Tilletiaceae;g__Tilletia	8	8	8	8	8	8	8	9	9	9	9	9	9	9	9
f__Spizellomycetaceae;g__Spizellomyces	8	9	7	8	8	9	9	9	9	9	8	9	8	9	6
f__Enterobacteriaceae;g__Mangrovibacter	0	0	0	0	0	8	6	8	0	8	8	6	0	8	5
f__Ceraceosoraceae;g__Ceraceosorus	8	8	8	8	8	8	8	8	8	8	8	8	8	8	8
f__Gonapodyaceae;g__Gonapodya	4	6	6	7	6	7	8	7	7	8	8	8	6	8	8
f__Cunninghamellaceae;g__Absidia	4	4	4	4	4	4	4	8	7	7	6	7	7	8	6
f__Legeriomycetaceae;g__Zancudomyces	8	8	8	8	8	8	8	8	8	8	8	8	8	8	8
f__Mycobacteriaceae;g__Mycobacterium	6	6	6	7	7	7	6	7	6	7	7	7	6	7	7
f__Aphanizomenonaceae;g__Aphanizomenon	7	7	7	7	7	7	7	7	7	7	7	7	7	7	7
f__Enterobacteriaceae;g__Cedecea	0	0	0	0	1	7	5	7	4	3	7	6	2	6	2
f__Piscirickettsiaceae;g__Cycloclasticus	7	7	7	7	7	7	7	7	7	7	7	7	7	7	7
f__Aspergillaceae;g__Aspergillus	6	5	6	5	6	6	6	7	7	7	7	7	6	7	6
f__Enterobacteriaceae;g__Candidatus Regiella	6	6	6	6	6	6	6	6	6	6	6	6	6	6	6
f__Moraxellaceae;g__Moraxella	6	6	6	1	0	1	1	1	0	0	0	0	0	0	0
f__Chytriomycetaceae;g__Rhizoclosmatium	2	5	5	5	5	5	5	6	6	6	6	6	6	6	6
f__Erysipelotrichaceae;g__Eggerthia	5	5	5	5	4	5	5	5	4	5	5	5	4	5	4
f__Unclassified;g__Candidatus Hodgkinia	3	4	5	4	5	5	5	5	5	5	5	5	5	5	5
f__Rickettsiaceae;g__Occidentia	5	5	5	5	5	5	5	5	5	5	5	5	5	5	5
f__Enterobacteriaceae;g__Izhakiella	0	0	0	0	0	5	3	5	0	5	5	5	0	5	1
f__Enterobacteriaceae;g__Kosakonia	0	0	1	1	1	5	3	5	0	5	5	5	0	5	3
f__Halomonadaceae;g__Kushneria	0	0	0	0	0	5	5	5	0	5	5	5	0	5	5
f__Mycosphaerellaceae;g__Zasmidium	0	0	0	0	0	3	1	4	4	4	5	5	4	5	2
f__Mycosphaerellaceae;g__Zymoseptoria	0	0	0	0	2	5	5	5	5	5	5	5	4	5	5
f__Aspergillaceae;g__Penicillium	5	4	5	5	5	5	5	5	5	5	5	5	5	5	5
f__Streptococcaceae;g__Streptococcus	3	4	3	3	3	3	3	3	3	4	4	3	3	3	3
f__Enterobacteriaceae;g__Metakosakonia	0	0	0	0	0	4	3	4	0	3	4	3	0	3	3
f__Enterobacteriaceae;g__Yokenella	0	0	0	0	0	4	2	4	1	2	4	4	1	4	1
f__Cryptococcaceae;g__Cryptococcus	1	1	1	1	1	3	4	4	4	3	4	3	4	4	2
f__Polydnaviridae;g__Bracovirus	4	4	4	4	4	4	4	4	4	4	4	4	4	4	3
f__Lactobacillaceae;g__Lactobacillus	2	2	2	3	3	3	3	2	3	3	3	3	2	3	3
f__Rhizobiaceae;g__Pararhizobium	2	3	2	3	2	3	3	3	3	2	3	3	3	3	3
f__Unclassified;g__Enhydrobacter	1	2	1	1	0	0	0	1	3	2	2	3	3	3	0
f__Sphingomonadaceae;g__Zymomonas	0	0	0	0	0	3	3	3	0	2	3	3	0	3	3
f__Neisseriaceae;g__Neisseria	2	2	2	2	2	2	2	3	3	3	3	3	2	3	2
f__Campylobacteraceae;g__Campylobacter	3	3	3	3	3	3	3	3	3	3	3	3	3	3	3
f__Enterobacteriaceae;g__Trabulsiella	0	0	0	0	0	3	2	3	2	2	3	3	1	2	2
f__Morganellaceae;g__Providencia	0	0	0	0	0	3	1	2	0	2	3	2	0	3	2
f__Morganellaceae;g__Xenorhabdus	0	0	1	1	1	3	3	3	0	3	3	3	0	3	3
f__Pectobacteriaceae;g__Brenneria	0	0	0	0	0	3	3	3	0	2	3	2	0	3	2
f__Pectobacteriaceae;g__Lonsdalea	0	0	0	0	0	3	3	2	0	3	3	3	0	3	2
f__Piscirickettsiaceae;g__Piscirickettsia	3	3	3	3	3	3	3	3	3	3	3	3	3	3	3
f__Brachyspiraceae;g__Brachyspira	3	3	3	3	2	3	3	3	3	3	3	3	3	3	3
f__Sclerotiniaceae;g__Sclerotinia	2	2	2	2	2	2	2	3	3	3	3	3	3	3	3
f__Tuberaceae;g__Tuber	3	3	3	3	3	3	3	3	3	3	3	3	3	3	3
f__Nectriaceae;g__Fusarium	2	2	2	2	2	3	2	2	3	2	3	2	3	3	2
f__Sphaerobolaceae;g__Sphaerobolus	3	3	3	3	3	3	3	3	3	3	3	3	3	3	3
f__Trichosporonaceae;g__Trichosporon	1	1	1	1	1	2	2	3	3	2	3	3	3	3	2
f__Ustilaginaceae;g__Ustilago	0	0	0	0	0	1	2	2	3	2	3	2	2	3	1
f__Neocallimastigaceae;g__Piromyces	2	3	3	3	2	3	3	3	3	3	3	3	3	3	3
f__Poxviridae;g__Parapoxvirus	3	3	3	3	2	3	3	3	3	3	3	3	3	3	2
f__Corynebacteriaceae;g__Corynebacterium	2	2	1	2	2	2	1	2	2	2	2	2	1	2	2
f__Nocardiaceae;g__Rhodococcus	1	0	2	2	2	0	0	0	0	0	0	0	0	0	0
f__Geodermatophilaceae;g__Blastococcus	0	0	0	0	0	1	0	2	2	2	2	2	2	2	0
f__Phyllobacteriaceae;g__Phyllobacterium	0	0	0	0	0	0	0	0	0	0	0	0	0	2	0
f__Burkholderiaceae;g__Burkholderia	0	0	2	2	2	0	0	1	0	0	1	1	0	1	0
f__Comamonadaceae;g__Acidovorax	0	0	0	2	0	0	0	0	0	0	0	0	0	0	0
f__Budviciaceae;g__Leminorella	0	0	0	0	0	2	1	2	0	1	2	2	0	1	0
f__Erwiniaceae;g__Tatumella	0	0	0	0	0	2	1	1	1	1	1	1	1	2	1
f__Morganellaceae;g__Morganella	0	0	0	0	0	1	2	1	0	0	1	1	0	1	1
f__Morganellaceae;g__Photorhabdus	0	0	1	2	2	2	0	2	0	1	2	0	0	1	0
f__Moraxellaceae;g__Alkanindiges	0	0	0	0	0	2	2	2	0	2	2	1	0	2	1
f__Vibrionaceae;g__Aliivibrio	0	0	0	0	0	0	0	0	2	1	0	2	2	2	0
f__Saccotheciaceae;g__Aureobasidium	1	2	2	2	2	2	2	2	2	2	2	2	2	2	2
f__Trichocomaceae;g__Talaromyces	2	2	2	2	2	2	2	2	2	2	2	2	2	2	2
f__Ajellomycetaceae;g__Histoplasma	2	2	2	2	2	2	2	2	2	2	2	2	2	2	2
f__Debaryomycetaceae;g__Meyerozyma	0	0	0	0	0	1	2	1	0	1	0	2	0	1	0
f__Unclassified;g__Candida	0	0	0	0	0	2	2	2	0	1	0	2	0	1	1
f__Glomerellaceae;g__Colletotrichum	2	2	2	2	2	2	2	2	2	2	2	2	2	2	2
f__Ceratocystidaceae;g__Ceratocystis	0	1	1	1	1	1	2	2	2	2	2	2	2	2	2
f__Physalacriaceae;g__Armillaria	2	2	2	2	2	2	2	2	2	2	2	2	2	2	2
f__Meruliaceae;g__Phlebia	2	2	2	2	2	2	2	2	2	2	2	2	2	2	2
f__Unclassified;g__Batrachochytrium	1	2	2	2	2	2	2	2	2	2	2	2	1	2	1
f__Neocallimastigaceae;g__Anaeromyces	2	2	2	2	2	2	2	2	2	2	2	2	2	2	2
f__Unclassified;g__Rozella	2	2	2	2	2	2	2	2	2	2	2	2	2	2	2
f__Amphiacanthidae;g__Amphiamblys	2	2	2	2	2	2	2	2	2	2	2	2	2	2	2
f__Unclassified;g__Mitosporidium	1	2	2	1	1	2	2	2	2	2	2	2	1	2	2
f__Unclassified;g__Bifiguratus	2	2	2	2	2	2	2	2	2	2	2	2	2	2	2
f__Mortierellaceae;g__Mortierella	2	2	2	2	2	2	2	2	2	2	2	2	2	2	1
f__Kickxellaceae;g__Coemansia	1	2	2	2	2	2	2	2	2	2	2	2	2	2	1
f__Kickxellaceae;g__Linderina	1	2	2	2	2	2	2	2	2	2	2	2	0	2	2
f__Herpesviridae;g__Cytomegalovirus	2	1	2	2	0	2	2	2	2	2	2	2	2	2	2
f__Baculoviridae;g__Alphabaculovirus	1	2	2	2	2	2	2	2	2	2	2	2	2	2	2
f__Baculoviridae;g__Betabaculovirus	1	2	2	2	2	2	2	2	2	2	2	2	2	2	1
f__Iridoviridae;g__Megalocytivirus	2	2	2	2	2	2	2	2	2	2	2	2	2	2	2
f__Parvoviridae;g__Erythroparvovirus	0	0	2	1	0	1	0	2	0	1	0	0	0	0	1
f__Retroviridae;g__Gammaretrovirus	2	2	2	2	2	2	2	2	2	2	2	2	2	2	2
f__Acidobacteriaceae;g__Silvibacterium	1	1	1	1	1	1	1	1	1	1	1	1	1	1	1
f__Holophagaceae;g__Holophaga	0	0	0	1	0	0	0	0	0	0	0	0	0	0	0
f__Microbacteriaceae;g__Microbacterium	0	0	0	0	0	0	1	1	1	1	1	1	1	1	0
f__Micrococcaceae;g__Arthrobacter	0	0	1	1	1	0	0	0	0	0	0	0	0	0	0
f__Micrococcaceae;g__Paeniglutamicibacter	1	1	1	1	1	1	1	1	1	1	1	1	1	1	1
f__Streptomycetaceae;g__Streptomyces	1	0	0	1	1	0	0	0	0	1	0	0	0	0	0
f__Streptosporangiaceae;g__Nonomuraea	0	0	0	0	0	0	0	0	1	1	1	1	1	1	0
f__Atopobiaceae;g__Atopobium	1	1	1	1	0	0	1	1	0	1	1	0	1	1	0
f__Rubrobacteraceae;g__Rubrobacter	1	1	1	1	1	1	1	1	1	1	1	1	1	1	1
f__Cyclobacteriaceae;g__Cyclobacterium	0	0	0	0	0	0	0	0	1	0	0	1	0	1	0
f__Flammeovirgaceae;g__Flammeovirga	1	1	1	1	1	1	1	1	1	1	1	1	1	1	1
f__Flavobacteriaceae;g__Tamlana	1	1	1	1	1	1	1	1	1	1	1	1	1	1	1
f__Flavobacteriaceae;g__Vaginella	0	0	0	0	0	0	0	0	1	1	0	1	0	1	0
f__Sphingobacteriaceae;g__Parapedobacter	0	0	0	0	0	0	0	1	1	1	1	1	0	1	0
f__Sphingobacteriaceae;g__Pedobacter	0	0	0	1	1	0	0	0	0	0	0	0	0	0	0
f__Sphingobacteriaceae;g__Sphingobacterium	0	0	1	1	1	0	0	0	0	0	0	0	0	0	0
f__Anaerolineaceae;g__Thermanaerothrix	1	1	1	1	1	1	1	1	1	1	1	1	1	1	1
f__Chroococcaceae;g__Gloeocapsa	1	1	1	1	1	1	1	1	1	1	1	1	1	1	1
f__Coleofasciculaceae;g__Coleofasciculus	0	1	1	1	1	1	1	1	1	1	1	1	1	1	1
f__Merismopediaceae;g__Synechocystis	0	0	0	0	0	1	0	1	0	0	1	1	0	1	1
f__Synechococcaceae;g__Synechococcus	1	1	1	1	1	1	1	1	1	1	1	1	1	1	1
f__Listeriaceae;g__Listeria	0	0	0	0	0	1	1	1	1	0	0	0	0	1	0
f__Paenibacillaceae;g__Paenibacillus	1	1	0	1	0	1	1	1	1	1	1	1	1	1	1
f__Enterococcaceae;g__Catellicoccus	0	0	0	0	0	1	1	1	0	1	1	1	0	1	1
f__Clostridiaceae;g__Clostridium	0	0	0	0	0	1	1	1	0	1	1	1	0	1	1
f__Lachnospiraceae;g__Lachnoclostridium	0	0	0	0	0	1	1	1	0	1	1	1	0	1	0
f__Peptostreptococcaceae;g__Tepidibacter	1	1	1	0	0	0	0	0	0	0	0	0	0	0	0
f__Limnochordaceae;g__Limnochorda	0	0	0	0	0	1	1	1	0	1	1	1	0	1	0
f__Fusobacteriaceae;g__Fusobacterium	0	0	0	0	0	0	1	1	0	1	0	1	0	0	0
f__Nitrospiraceae;g__Candidatus Magnetoovum	0	0	1	1	1	0	0	0	0	0	0	0	0	0	0
f__Isosphaeraceae;g__Singulisphaera	1	1	1	1	1	1	1	1	1	1	1	1	1	1	1
f__Beijerinckiaceae;g__Beijerinckia	0	0	0	0	0	0	0	1	1	1	1	1	1	1	0
f__Bradyrhizobiaceae;g__Bradyrhizobium	0	0	0	0	0	1	1	1	0	1	1	1	0	1	1
f__Rhizobiaceae;g__Rhizobium	0	0	0	0	0	1	1	1	0	1	1	1	0	1	0
f__Rhodobacteraceae;g__Labrenzia	0	0	0	0	0	1	1	1	0	1	1	1	0	1	1
f__Rhodobacteraceae;g__Paracoccus	1	1	1	1	1	1	1	1	1	1	1	1	1	1	0
f__Acetobacteraceae;g__Tanticharoenia	0	0	1	1	1	0	0	0	0	0	0	0	0	0	0
f__Rhodospirillaceae;g__Tistlia	1	1	1	1	1	1	1	1	1	1	1	1	1	1	1
f__Sphingomonadaceae;g__Sphingobium	0	0	0	0	0	1	1	1	0	1	1	1	0	1	1
f__Sphingomonadaceae;g__Sphingomonas	0	0	0	0	0	1	0	1	0	0	1	1	0	1	0
f__Sphingomonadaceae;g__Sphingopyxis	0	0	0	0	0	1	0	1	0	0	1	0	0	1	0
f__Burkholderiaceae;g__Cupriavidus	0	0	0	0	0	1	1	1	0	1	1	1	0	1	1
f__Burkholderiaceae;g__Paraburkholderia	0	0	1	1	1	0	0	0	0	0	0	0	0	0	0
f__Comamonadaceae;g__Comamonas	0	0	0	0	0	1	1	1	0	1	1	1	0	1	1
f__Comamonadaceae;g__Curvibacter	0	0	0	0	0	1	1	1	0	1	1	1	0	1	0
f__Comamonadaceae;g__Rhodoferax	0	0	0	0	0	1	1	1	0	1	1	1	0	1	1
f__Comamonadaceae;g__Variovorax	0	0	0	0	0	1	1	1	1	0	1	1	0	1	1
f__Oxalobacteraceae;g__Herbaspirillum	1	1	1	1	1	1	1	1	0	1	1	1	1	1	1
f__Sutterellaceae;g__Sutterella	0	0	1	1	0	0	0	0	0	0	0	0	0	0	0
f__Unclassified;g__Roseateles	0	0	0	0	0	1	0	1	0	0	0	0	0	1	0
f__Chromobacteriaceae;g__Laribacter	0	0	0	1	0	0	0	0	0	0	0	0	0	0	0
f__Neisseriaceae;g__Kingella	1	1	1	1	0	1	1	1	1	1	1	1	1	1	1
f__Desulfobacteraceae;g__Candidatus Magnetoglobus	1	1	1	1	1	1	1	1	1	1	1	1	1	1	1
f__Desulfobacteraceae;g__Candidatus Magnetomorum	1	1	1	1	1	1	1	1	1	1	1	1	1	1	1
f__Unclassified;g__Sulfurovum	0	1	0	0	0	0	0	1	1	1	1	1	1	1	0
f__Alteromonadaceae;g__Aestuariibacter	1	1	1	1	1	1	1	1	1	1	1	1	1	1	1
f__Alteromonadaceae;g__Alteromonas	0	0	0	0	0	1	1	1	0	1	1	1	0	1	1
f__Alteromonadaceae;g__Catenovulum	0	0	0	0	0	1	0	0	0	0	1	0	0	1	0
f__Pseudoalteromonadaceae;g__Pseudoalteromonas	0	0	0	0	0	1	0	1	0	1	1	1	0	1	0
f__Shewanellaceae;g__Shewanella	0	0	1	1	0	0	0	0	0	0	0	0	0	0	0
f__Chromatiaceae;g__Thiohalocapsa	1	1	1	1	1	1	1	1	1	1	1	1	1	1	1
f__Enterobacteriaceae;g__Franconibacter	0	0	0	0	0	1	0	1	0	0	1	0	0	1	0
f__Enterobacteriaceae;g__Pseudescherichia	0	0	0	0	0	1	1	1	0	1	0	1	0	0	0
f__Enterobacteriaceae;g__Siccibacter	0	0	0	0	0	1	1	1	1	1	1	1	0	0	1
f__Hafniaceae;g__Edwardsiella	0	0	0	1	1	0	0	0	0	0	0	0	0	0	0
f__Hafniaceae;g__Obesumbacterium	0	0	0	0	0	0	1	1	0	1	1	0	0	1	0
f__Yersiniaceae;g__Chania	0	0	0	1	0	0	0	1	0	0	1	0	0	1	1
f__Yersiniaceae;g__Ewingella	0	0	0	1	0	0	0	0	0	0	0	0	0	0	0
f__Yersiniaceae;g__Nissabacter	0	0	0	0	0	1	1	1	0	1	1	1	0	0	0
f__Yersiniaceae;g__Rouxiella	0	0	0	0	0	1	1	1	0	1	1	1	0	1	1
f__Coxiellaceae;g__Coxiella	0	0	0	0	0	0	0	0	0	1	1	0	1	1	1
f__Sinobacteraceae;g__Steroidobacter	1	1	1	1	0	1	1	1	1	1	1	1	1	1	1
f__Hahellaceae;g__Endozoicomonas	1	1	1	1	1	1	1	1	1	1	1	1	1	1	1
f__Halomonadaceae;g__Halomonas	0	0	1	1	0	0	0	1	1	1	1	1	1	1	0
f__Oceanospirillaceae;g__Motiliproteus	0	0	1	1	1	0	0	0	0	0	0	0	0	0	0
f__Oceanospirillaceae;g__Oceanospirillum	1	1	1	1	1	1	1	1	1	1	1	1	1	1	1
f__Pasteurellaceae;g__Mannheimia	1	1	1	1	0	0	0	0	0	0	0	0	0	0	0
f__Pseudomonadaceae;g__Azotobacter	0	0	1	1	1	1	1	1	0	1	1	1	0	1	1
f__Thiotrichaceae;g__Beggiatoa	1	1	1	1	1	1	1	1	1	1	1	1	1	1	1
f__Vibrionaceae;g__Salinivibrio	0	0	0	0	0	0	0	1	1	1	1	1	1	1	1
f__Xanthomonadaceae;g__Xanthomonas	0	0	1	1	0	1	0	1	0	0	1	1	0	1	1
f__Mycosphaerellaceae;g__Mycosphaerella	0	0	0	0	0	1	0	1	1	1	0	1	1	1	0
f__Unclassified;g__Hortaea	0	0	0	0	0	0	0	1	1	1	1	1	1	1	0
f__Pleosporaceae;g__Pyrenophora	1	1	1	1	1	1	1	1	1	1	1	1	0	1	1
f__Arthrodermataceae;g__Epidermophyton	0	0	0	0	0	0	0	1	1	1	1	1	1	1	1
f__Unclassified;g__Paracoccidioides	0	1	1	1	1	0	1	0	1	1	1	1	1	1	0
f__Lobariaceae;g__Ricasolia	0	0	0	0	0	0	0	0	1	1	1	1	1	1	0
f__Umbilicariaceae;g__Umbilicaria	1	1	1	1	1	1	1	1	1	1	1	1	1	1	1
f__Erysiphaceae;g__Erysiphe	1	1	1	1	1	1	1	1	1	1	1	1	1	1	1
f__Pseudeurotiaceae;g__Pseudogymnoascus	1	1	1	1	1	1	1	1	1	1	1	1	1	1	1
f__Pneumocystidaceae;g__Pneumocystis	1	1	1	1	1	1	1	1	1	1	1	1	1	1	1
f__Debaryomycetaceae;g__Babjeviella	0	0	0	0	0	1	1	1	1	1	1	1	1	0	1
f__Debaryomycetaceae;g__Hyphopichia	0	0	0	0	0	0	1	1	0	0	1	1	0	0	0
f__Debaryomycetaceae;g__Millerozyma	0	0	0	0	0	1	1	1	1	0	1	1	0	1	1
f__Debaryomycetaceae;g__Yamadazyma	1	1	1	1	1	1	1	1	1	1	1	1	1	1	1
f__Dipodascaceae;g__Magnusiomyces	0	0	0	0	0	0	1	0	0	1	0	1	0	1	0
f__Phaffomycetaceae;g__Barnettozyma	0	0	0	0	0	0	1	1	0	0	0	1	0	0	0
f__Pichiaceae;g__Pichia	0	0	0	0	0	1	1	0	0	0	0	1	0	1	0
f__Saccharomycetaceae;g__Nakaseomyces	1	1	1	1	1	1	1	1	1	1	1	1	1	1	1
f__Saccharomycetaceae;g__Pachysolen	1	1	1	1	1	1	1	1	1	1	1	1	1	1	1
f__Saccharomycetaceae;g__Saccharomyces	1	1	1	1	1	1	1	1	1	1	1	1	1	1	1
f__Schizosaccharomycetaceae;g__Schizosaccharomyces	1	1	1	1	1	1	1	1	1	1	1	1	1	1	1
f__Clavicipitaceae;g__Claviceps	1	1	1	1	1	1	1	1	1	1	1	1	1	1	1
f__Clavicipitaceae;g__Metarhizium	1	1	1	1	1	1	1	1	1	1	1	1	1	1	1
f__Hypocreaceae;g__Trichoderma	0	1	1	1	1	1	1	1	1	1	1	1	1	1	1
f__Ophiocordycipitaceae;g__Ophiocordyceps	1	1	1	1	1	1	1	1	1	1	1	1	1	1	1
f__Ophiostomataceae;g__Sporothrix	1	1	1	1	1	1	1	1	1	1	1	1	1	1	1
f__Lasiosphaeriaceae;g__Podospora	1	1	1	1	1	1	1	1	1	1	1	1	0	1	1
f__Taphrinaceae;g__Taphrina	1	1	1	1	1	1	1	1	1	1	1	1	0	1	1
f__Unclassified;g__Saitoella	1	1	1	1	0	1	1	1	1	1	1	1	0	1	0
f__Amanitaceae;g__Amanita	1	1	1	1	1	1	1	1	1	1	1	1	1	1	1
f__Atheliaceae;g__Fibularhizoctonia	1	1	1	1	1	1	1	1	1	1	1	1	1	1	1
f__Exidiaceae;g__Exidia	1	1	1	1	1	1	1	1	1	1	1	1	1	1	1
f__Paxillaceae;g__Hydnomerulius	0	1	1	1	1	1	1	1	1	1	1	1	1	1	1
f__Pisolithaceae;g__Pisolithus	1	1	1	1	1	1	1	1	1	1	1	1	1	1	1
f__Tulasnellaceae;g__Tulasnella	1	1	1	1	1	1	1	1	1	1	1	1	1	1	1
f__Hymenochaetaceae;g__Fomitiporia	1	1	1	1	1	1	1	1	1	1	1	1	1	1	1
f__Fomitopsidaceae;g__Daedalea	0	1	1	1	1	1	1	0	1	1	1	1	1	1	1
f__Fomitopsidaceae;g__Fomitopsis	1	1	1	1	1	1	1	1	1	1	1	1	1	1	1
f__Grifolaceae;g__Grifola	0	0	0	0	0	0	0	1	1	1	1	1	1	1	0
f__Mixiaceae;g__Mixia	1	1	1	1	1	1	1	1	1	1	1	1	1	1	1
f__Naemateliaceae;g__Naematelia	1	1	1	1	1	1	1	1	1	1	1	1	1	1	1
f__Trimorphomycetaceae;g__Trimorphomyces	0	0	0	0	0	0	0	1	1	1	1	1	1	1	1
f__Ustilaginaceae;g__Sporisorium	1	1	1	1	1	1	1	1	1	1	1	1	1	1	1
f__Blastocladiaceae;g__Allomyces	1	1	1	1	1	1	1	1	1	1	1	1	1	1	1
f__Unclassified;g__Paramicrosporidium	1	1	1	1	1	1	0	1	1	1	1	1	1	0	0
f__Pleistophoridae;g__Trachipleistophora	1	1	1	1	1	1	1	1	1	1	1	1	1	1	1
f__Cunninghamellaceae;g__Hesseltinella	1	1	1	1	1	1	1	1	1	1	1	1	0	1	1
f__Ancylistaceae;g__Conidiobolus	0	1	1	1	1	1	1	1	1	1	1	1	1	1	1
f__Herpesviridae;g__Percavirus	1	1	1	1	1	1	1	1	1	1	1	1	1	1	1
f__Iridoviridae;g__Iridovirus	1	1	1	1	1	1	1	1	1	1	1	1	1	1	1
f__Iridoviridae;g__Lymphocystivirus	1	1	1	1	1	1	1	1	1	1	1	1	1	1	1
f__Papillomaviridae;g__Alphapapillomavirus	1	1	1	1	0	1	1	1	1	1	1	1	1	1	1
f__Polydnaviridae;g__Ichnovirus	1	1	1	1	1	1	1	1	1	1	1	1	1	1	1
f__Poxviridae;g__Avipoxvirus	1	1	1	1	1	1	1	1	1	1	1	1	1	1	1
