# Supplementary material for: Identification of Tick-Borne Pathogens and Genotyping of Coxiella burnetii in Rhipicephalus microplus in Yunnan Province, China
Source: Front Microbiol. 2021 Sep 21;12:736484. doi: 10.3389/fmicb.2021.736484 (PMC8491607; doi:10.3389/fmicb.2021.736484)
Supplement: Supplementary file 3 [file Table_3.XLSX]

## Sheet: Sheet1
Information of the ticks collected
City	Distance of two cities (km)	Coordinate of sampling location	Size of cattle herd	Number of investigated cattle	Number of ticks collected
Lincang	276	100.103353, 24.397305	5	5	26
		100.396725, 25.149807	8	8	31
		100.429176, 25.811243	8	8	60
		100.104166, 23.973162	4	4	48
		99.710388, 24.525104	6	5	83
		99.395173, 23.582222	6	6	90
Weishan		100.122559, 25.201268	10	10	40
		100.210507, 25.433782	9	2	3
		100.184036, 25.428732	4	4	24
		100.317356, 25.145375	4	4	31
		100.136044, 25.155831	2	2	6
		100.237352, 25.434424	7	5	74
